# Supplementary material for: Application of Artificial Intelligence in the Diagnosis, Treatment, and Prognostic Evaluation of Mediastinal Malignant Tumors
Source: J Clin Med. 2023 Apr 11;12(8):2818. doi: 10.3390/jcm12082818 (PMC10144939; doi:10.3390/jcm12082818)
Supplement: Supplementary file 1 [file jcm-12-02818-s001.zip]

Archive with 1 entries (1 files):
- jcm-2143551-supplementary.pdf
